# Supplementary material for: Monitoring mitochondrial function in peripheral T cells to assess immune status and graft health after kidney transplantation
Source: Front Immunol. 2026 Jan 13;16:1721097. doi: 10.3389/fimmu.2025.1721097 (PMC12834765; doi:10.3389/fimmu.2025.1721097)
Supplement: Supplementary file 2 [file Table1.xlsx]

## Sheet: Sheet1
sampleID	group	age	age group	eGFR	gender	Urinary protein	CD3+T % Parent	CD4+T % Grandparent	CD8+T % Grandparent	CD3-CD19+B % Parent	CD3-CD56+NK % Parent	lymph % Parent	CD3+T MMP-Low%	CD4+T MMP-Low%	CD8+T MMP-Low%	B MMP-Low%	NK MMP-Low%	CD3+T MM	CD3+CD4+T MM	CD3+CD8+T MM	CD3-CD19+B MM	CD3-CD56+NK MM	LYMPH % Parent	CD4+T % Parent	T4Tn % Parent	T4Tcm % Parent	T4Tef % Parent	T4Tem % Parent	CD4+CD28+T % Parent	CD28+T4Tn % Parent	CD28+T4Tcm % Parent	CD8+T % Parent	T8Tn % Parent	T8Tcm % Parent	T8Teff % Parent	T8Tem % Parent	CD8+CD28+T % Parent	CD28+T8Tn % Parent	CD28+T8Tcm % Parent	lymph ABS Count	CD4+T MMP-Low%	T4Tn MMP-Low%	T4Tcm MMP-Low%	CD4+CD28+T MMP-Low%	CD8+T MMP-Low%	T8Tn MMP-Low%	T8Tcm MMP-Low%	CD8+CD28+T MMP-Low%	T4Teff MMP-Low%
20231226_Pre01	ESRD	51	45-64	7.27	male		0.7061	0.3583	0.2577	0.0227	0.2705	0.5156	39.87	23.33	59.7	42.62	75.01	3.29229	4.86384	1.13132	2.79692	0.911627	0.4302	0.3329	0.2092	0.4059	0.0075	0.3774	0.9759	1	0.9933	0.2618	0.2475	0.1054	0.3166	0.3305	0.635	0.7923	0.8525	589.762	20.65	14.77	9.04	20.99	54.64	51.31	33.61	64.83	45.45
20231226_Pre02	ESRD	27	18-44	2.99	female		0.8288	0.5415	0.2559	0.0372	0.1321	0.4104	24.45	8.84	53.75	54.76	55.11	4.4984	5.41575	1.65231	1.57797	1.64697	0.2493	0.4623	0.6073	0.1824	0.0448	0.1655	0.9054	1	1	0.2124	0.4559	0.0827	0.2886	0.1728	0.579	0.875	0.8889	265.496	5.57	4.03	1.85	5.88	44.3	41.94	44.44	49.21	3.77
20240104_Pre03	ESRD	30	18-44	9.16	male		0.9035	0.5132	0.332	0.0411	0.0542	0.471	36.77	18.67	59.65	48.23	58.96	3.32367	4.24564	1.28339	1.92454	1.5722	0.4264	0.4982	0.521	0.2611	0.0165	0.2014	0.9394	0.9977	0.9801	0.2849	0.5274	0.0726	0.2858	0.1142	0.6449	0.9046	0.875	489.856	12.41	6.47	9.21	12.78	48.21	65.68	23.3	62.28	17.14
20240105_Pre04	ESRD	34	18-44	3.99	female		0.8181	0.3216	0.4234	0.1047	0.0744	0.3636	36.97	14.38	48.85	61.95	58.9	3.06988	4.6814	1.62694	0.922546	1.19118	0.2677	0.306	0.2965	0.393	0.0165	0.2939	0.8784	0.9696	0.9322	0.3489	0.3787	0.1373	0.242	0.242	0.5252	0.8296	0.6978	362.398	16.93	35.95	5.73	18.12	50.48	65.48	18.47	56.55	11.36
20240109_Pre05	ESRD	55	45-64	3.99	male		0.718	0.4944	0.1868	0.148	0.1279	0.221	10.1	6.5	16.33	66.6	46.15	6.8221	7.36202	5.63925	1.77303	2.55648	0.0623	0.4471	0.42	0.3545	0.0029	0.2226	0.9475	0.9985	0.9762	0.1702	0.1711	0.1881	0.2477	0.3932	0.5226	0.5821	0.81	153.064	18.44	18.9	14.63	18.13	41.53	59.2	26.24	37.79	22.22
20240109_Pre06	ESRD	32	18-44	2.76	female		0.6852	0.3872	0.2672	0.1932	0.1144	0.2881	58.18	40.21	81.81	73.49	83.42	2.54012	3.25879	1.63318	1.85042	1.78734	0.1418	0.3583	0.4345	0.3549	0.005	0.2055	0.9708	0.9985	0.9905	0.2306	0.5357	0.0934	0.1967	0.1742	0.7084	0.9124	0.8939	412.207	33.31	45.36	20.81	33.76	70.16	81.21	32.4	71.13	40
20240116_Pre07	ESRD	29	18-44	2.43	male		0.7806	0.3425	0.4011	0.0883	0.1208	0.1745	59.54	40.67	73.57	83.8	90.13	2.64068	3.9163	1.64434	1.93645	2.16402	0.0617	0.303	0.3296	0.31	0.045	0.3155	0.9287	0.9942	0.9813	0.3161	0.5079	0.0468	0.2479	0.1974	0.7573	0.9606	0.9671	298.605	31	53.31	12.02	32.96	65.35	81.99	19.08	73.08	16.43
20240116_Pre08	ESRD	33	18-44	4.71	male		0.7369	0.3798	0.3248	0.1126	0.1413	0.3208	47.04	27.89	66.25	71.65	83.42	3.2664	4.07822	1.62432	1.91729	1.69773	0.2265	0.389	0.4096	0.2852	0.0403	0.2649	0.9476	0.996	0.9934	0.3145	0.3557	0.0598	0.3992	0.1852	0.5784	0.7857	0.838	536.054	22.6	32.21	9.48	23.28	60.28	74.06	33.52	63.99	24.16
20240123_Pre09	ESRD	36	18-44	3.43	female		0.8541	0.48	0.3297	0.0615	0.0894	0.5388	49.1	31.55	70.69	53.51	69.78	1.68341	2.26608	0.616911	1.37478	0.891297	0.3117	0.4588	0.3654	0.3642	0.0049	0.2654	0.9926	0.9921	0.9638	0.3232	0.4871	0.1343	0.1046	0.2739	0.7932	0.9472	0.8217	420.095	24.53	33.67	11.41	24.63	64.25	80.94	29.57	69.51	25
20240123_Pre10	ESRD	42	18-44	3.32	female		0.8988	0.592	0.2772	0.0639	0.0462	0.5176	37.72	26.96	59.26	50.61	60.08	2.40685	2.714	1.3189	1.83059	1.5827	0.4276	0.5689	0.5859	0.2489	0.0196	0.1456	0.961	0.9919	0.9473	0.2624	0.5976	0.133	0.1444	0.125	0.7605	0.9074	0.7322	618.009	18.18	19.24	8.01	18.66	48.47	57.13	24.79	53.06	12.5
20240130_Pre11	ESRD	22	18-44	4.77	male		0.808	0.4482	0.3076	0.1059	0.0791	0.4645	43.63	19.83	73.73	79.5	68.23	1.92854	2.71451	0.909043	0.642592	1.07365	0.0381	0.4118	0.5956	0.2605	0.0011	0.1429	0.9664	0.9982	1	0.2197	0.8445	0.0472	0.0394	0.0689	0.8504	0.9487	0.875	237.554	27.63	34.57	14.11	27.72	79.72	88.58	20.83	83.1	0
20240206_Pre12	ESRD	29	18-44	6.3	male		0.7732	0.457	0.2732	0.0963	0.1195	0.2865	51.96	37.55	72.19	55.21	71.48	1.42407	2.45277	0.562267	1.41296	0.989354	0.0389	0.4376	0.5199	0.3025	0.0186	0.159	0.9117	0.9106	0.9078	0.228	0.6918	0.0535	0.1546	0.1001	0.8543	0.9069	0.9074	176.055	38.2	44.99	23.72	38.22	71.66	84.24	16.67	77.26	33.33
20240206_Pre13	ESRD	26	18-44	3.71	female		0.7572	0.3006	0.3992	0.0419	0.194	0.3227	42.11	20.41	57.9	43.14	66.62	2.09538	2.91254	1.22581	1.79444	1.23629	0.0489	0.2814	0.3566	0.2919	0.0421	0.3094	0.7342	0.8574	0.8507	0.3076	0.4817	0.0711	0.307	0.1402	0.4751	0.5821	0.7009	258.985	22.95	39.1	14.18	26.21	57.61	75.86	27.1	63.92	17.24
20240220_Pre14	ESRD	27	18-44	3.12	male		0.8022	0.517	0.2512	0.1164	0.0763	0.2318	32.31	19.81	53.47	48.14	44.75	3.17427	3.59436	1.55731	1.8951	2.1762
20240227_Pre16	ESRD	38	18-44	5.43	female		0.7613	0.4491	0.2615	0.066	0.1708	0.2795	34.51	23.67	50.54	41.3	49.18	1.12873	1.26389	0.74196	0.901644	0.774955	0.1104	0.4709	0.3883	0.3971	0.0084	0.2062	0.9447	0.9987	0.9941	0.2648	0.2995	0.078	0.4348	0.1877	0.5206	0.8134	0.8774	427.363	10.89	8.09	8.29	11.28	40.94	52.2	16.86	48.45	8
20231011_81	HC	51	45-64		female		0.6136	0.354	0.2	0.0684	0.313	0.4232	36.66	23.19	47.66	66.75	73.94	4.03722	5.12545	2.08205	1.1731	1.0067	0.3071	0.3124	0.2269	0.3956	0.0382	0.3393	0.8943	0.9753	0.9792	0.2054	0.1733	0.0661	0.5686	0.1919	0.3662	0.7283	0.8106	688.748	25.99	20.32	22.73	27	48.5	66.18	21.97	54.58	40.52
20231011_82	HC	52	45-64		female		0.7986	0.3535	0.3064	0.049	0.1486	0.2827	41.51	21.62	47.54	46.82	47.93	2.10514	4.26734	1.45535	1.55405	1.4021	0.1572	0.3194	0.3693	0.3997	0.0253	0.2057	0.988	0.9954	0.988	0.3063	0.3285	0.057	0.5582	0.0563	0.3014	0.436	0.925	378.5	30.82	32.75	24.1	31.05	62.49	68.22	22.5	56.03	35.14
20231011_83	HC	51	45-64		female		0.8076	0.3857	0.2714	0.0618	0.1263	0.3967	57.04	32.93	82.28	61.55	78.72	2.18831	5.08836	0.845051	2.35102	1.38257	0.1981	0.3512	0.544	0.2732	0.0114	0.1715	0.9351	0.9933	0.9934	0.2478	0.346	0.0521	0.397	0.2049	0.5693	0.732	0.8732	635.135	26.38	26.39	21.02	27.28	82.44	82.84	51.41	85.77	43.18
20231011_84	HC	56	45-64		male		0.8343	0.3878	0.3336	0.0684	0.0946	0.4479	50.09	26.02	69.5	74.51	85.71	2.19042	4.21769	0.922267	1.19127	0.990675	0.3463	0.3425	0.3768	0.3611	0.0419	0.2202	0.908	0.9906	0.9853	0.3915	0.1455	0.0797	0.6913	0.0836	0.423	0.7376	0.9612	549.915	19.66	15.02	13.71	18.38	37.71	28.72	11.97	31.16	29.58
20231011_85	HC	39	18-44		female		0.8564	0.4472	0.3538	0.0759	0.0656	0.5994	54.63	42.27	66.36	70.67	79.55	1.31564	2.18526	0.717877	0.874302	0.766121	0.2284	0.4086	0.402	0.2633	0.0846	0.2501	0.765	0.9247	0.907	0.3667	0.2111	0.0833	0.5221	0.1835	0.2771	0.7053	0.5157	562.204	29.57	33.6	23.54	31.86	61.63	75.37	28.77	66.75	29.97
20231018_86	HC	49	45-64		female		0.6516	0.4108	0.1742	0.142	0.2014	0.2911	29.46	20.99	49.19	52.7	66.6	5.19652	5.85729	1.71672	1.53105	1.16055	0.2879	0.3921	0.2686	0.3372	0.041	0.3533	0.8522	0.9891	0.987	0.2177	0.2513	0.1327	0.4134	0.2025	0.4982	0.6311	0.8675	499.619	19.59	29.52	12.23	21.61	45.21	60.84	19.54	35.36	20.24
20231018_87	HC	54	45-64		female		0.7886	0.3386	0.3786	0.0698	0.1372	0.3707	41	20.94	51	71.73	83.89	4.5191	6.33608	2.13306	1.04703	0.952875	0.3331	0.3239	0.3446	0.3323	0.0123	0.3108	0.9083	0.9821	0.9788	0.3448	0.281	0.0792	0.4568	0.183	0.4772	0.7328	0.8606	447.502	22.56	22.17	12.38	23.42	48.03	70.83	22.3	63.04	23.81
20231018_88	HC	57	45-64		female		0.6988	0.4377	0.201	0.0791	0.2182	0.3331	33.59	14.42	62.38	54.05	76.73	1.05561	1.31288	0.251664	0.384125	0.209337	0.1482	0.2955	0.264	0.3562	0.0192	0.3607	0.8866	0.9907	0.9817	0.1593	0.3164	0.1037	0.4269	0.1529	0.5011	0.6459	0.8686	363.186	15.59	17	10.31	16.98	71.01	76.56	38.69	64.35	17.02
20231018_89	HC	51	45-64		male		0.825	0.4977	0.2908	0.1129	0.0611	0.5494	30.5	18.95	45.94	36.28	43.99	4.12218	5.11947	1.49933	1.72411	1.42407	0.4881	0.4866	0.1382	0.3941	0.0063	0.4614	0.797	0.9687	0.954	0.2585	0.1568	0.208	0.2506	0.3845	0.4646	0.5579	0.6988	447.372	16.21	14.1	10.69	17.77	34.59	44.44	31.91	47.33	9.38
20231018_90	HC	49	45-64		male		0.6645	0.3353	0.274	0.1288	0.2043	0.2666	32.12	13.46	48.87	63.54	67.43	5.12472	6.25024	1.64096	1.09517	1.09595	0.271	0.3134	0.1394	0.6499	0.0075	0.2032	0.9691	0.9753	0.9846	0.2522	0.2214	0.1974	0.3314	0.2498	0.5299	0.5912	0.9429	346.28	13.94	16.14	9.38	14.1	48.56	60.18	30.12	49.63	20.83
20231113_96	HC	73	>=65		male		0.6376	0.3675	0.2313	0.0408	0.3072	0.3383	23.25	6.93	42.88	31.83	83.16	3.76969	4.39616	2.40899	2.46464	0.999467	0.3727	0.3691	0.2231	0.3584	0.038	0.3804	0.8663	0.9928	0.9963	0.2279	0.0733	0.0707	0.7106	0.1453	0.3102	0.8284	0.9877	287.153	9.13	2.16	8.67	10.24	46.68	37.28	12.27	46.15	3.52
20231113_97	HC	35	18-44		female		0.8608	0.4693	0.3461	0.0679	0.0659	0.1978	29.34	14.79	42.87	26.76	61.29	3.76688	4.50434	2.73614	3.22639	1.45688	0.1875	0.4621	0.228	0.4398	0.0216	0.3107	0.9886	0.999	0.9969	0.35	0.1297	0.0741	0.2791	0.5171	0.512	0.8403	0.7733	115.208	19.77	10.47	13.7	19.75	49.76	66.2	19.03	62.19	25.26
20231113_98	HC	53	45-64		male		0.7929	0.5101	0.2488	0.069	0.1335	0.4267	31.01	23.94	39.88	31.52	71.51	2.98851	3.39713	2.23557	2.22667	0.956489	0.2845	0.5256	0.1259	0.4142	0.0145	0.4454	0.9942	0.9939	0.9986	0.2549	0.1112	0.122	0.2927	0.4741	0.6786	0.7634	0.9739	305.864	35.35	11.83	22.83	35.44	54.43	63.08	33.01	51.88	33.33
20231117_101	HC	45	45-64		male		0.8592	0.5952	0.2266	0.0809	0.056	0.4557	45.11	39.06	56.35	63.17	88.94	2.54684	2.75521	0.87406	1.47411	0.551257	0.1016	0.5391	0.5585	0.2751	0.01	0.1564	0.9941	0.9947	1	0.1978	0.3805	0.1545	0.3035	0.1616	0.929	0.9577	1	243.801	25.04	29.69	13.29	25.02	49.02	57.54	7.82	47.35	20.37
20231117_102	HC	68	>=65		male		0.5693	0.3216	0.2207	0.0654	0.3585	0.2792	34.74	23.07	47.11	61.05	79.49	3.13289	3.59351	1.84327	0.980828	0.856482	0.0697	0.2729	0.3372	0.4251	0.0097	0.228	0.9883	0.9911	0.9976	0.2491	0.1491	0.1194	0.3838	0.3478	0.3074	0.3498	0.7354	183.146	21.42	13.82	17.03	21.37	49.72	51.72	33.85	58.42	27.59
20231117_103	HC	30	18-44		male		0.724	0.3711	0.3023	0.0533	0.2164	0.3449	61.93	41.36	82.73	62.99	87.94	0.976232	3.19383	0.450931	1.429	0.86782	0.1675	0.319	0.2509	0.3452	0.0183	0.3856	0.9881	0.9826	0.9933	0.3287	0.2351	0.0579	0.3951	0.3119	0.6486	0.6591	0.9171	201.036	36.09	35.46	25.36	36.17	79.9	82.47	49.76	81.77	25.4
20231122_106	HC	41	18-44		female		0.809	0.4755	0.237	0.0786	0.1073	0.2779	53.49	35.99	73.22	79.64	87.03	0.681506	1.78275	0.211837	0.352076	0.285121	0.1203	0.4189	0.4339	0.3379	0.0084	0.2199	0.9615	0.9986	0.9982	0.2335	0.4162	0.0602	0.3493	0.1744	0.5549	0.6546	0.8148	246.919	35.16	36.65	25.28	35.95	71.92	86.75	38.89	77.91	48.15
20231122_107	HC	35	18-44		female		0.8385	0.5203	0.2789	0.0832	0.0752	0.2863	59.97	47.57	78.51	73.47	80.39	0.920927	2.11307	0.312935	0.716567	0.858282	0.1267	0.4844	0.5667	0.2771	0.0036	0.1525	0.9883	0.9996	0.9965	0.2452	0.3359	0.0585	0.3148	0.2908	0.6823	0.8586	0.9508	332.984	35.27	39.56	19.72	35.66	72.6	85.71	50	85.58	20
20231122_108	HC	36	18-44		male		0.7833	0.5522	0.1814	0.1012	0.1013	0.3634	53.56	40.14	85.78	64.66	91.39	1.6683	2.57437	0.312575	1.22062	0.531304	0.1784	0.4886	0.6409	0.2394	0.0057	0.114	0.9946	0.9992	1	0.1847	0.6638	0.0475	0.1658	0.1229	0.7848	0.8854	0.9863	323.741	32.74	42.02	10.88	32.81	81.47	90.79	41.1	85.34	26.09
20231122_109	HC	43	18-44		male		0.765	0.3904	0.3417	0.1161	0.113	0.3543	39.9	26.46	52.01	60.99	83.39	3.53752	4.16763	1.60969	1.38528	0.653238	0.1752	0.3361	0.2759	0.3688	0.0178	0.3375	0.9385	0.9947	0.9961	0.3635	0.1767	0.0545	0.346	0.4228	0.3581	0.8152	0.9136	297.623	23.19	33.64	15.99	24.28	38.77	75.81	25.93	63.82	8.16
20231201_110	HC	46	45-64		male		0.6566	0.3091	0.284	0.0447	0.2943	0.3446	46.7	36.46	59.97	62.35	45.36	3.0726	3.85804	1.74101	2.25887	3.01012	0.1269	0.3206	0.371	0.3069	0.0807	0.2414	0.8723	0.99	0.9964	0.2823	0.397	0.0664	0.2893	0.2473	0.7317	0.8496	0.9494	610.034	37.1	50.7	23.64	39.18	52.73	74.26	15.82	58.51	30.28
20231201_111	HC	35	18-44		male		0.7441	0.4436	0.2298	0.0937	0.1526	0.3377	41.52	29.91	61.11	64.56	72.76	2.67595	3.17871	1.26792	1.61377	1.55668	0.1285	0.4361	0.5458	0.3127	0.0091	0.1324	0.9934	0.9977	0.999	0.2358	0.5667	0.0568	0.2639	0.1125	0.5911	0.7247	0.9592	268.041	25.91	31.9	10.43	25.96	57.25	68.58	18.37	63.1	37.93
20231201_112	HC	33	18-44		female		0.7238	0.4288	0.2222	0.0896	0.1828	0.4439	14.61	9.89	25.98	8.54	4.67	0.659482	0.683664	0.55689	0.460021	0.597383	0.2146	0.4476	0.5267	0.2543	0.017	0.202	0.9407	0.9959	0.9841	0.2024	0.3347	0.0679	0.486	0.1114	0.4943	0.8078	0.8684	468.926	26.86	36.88	11.44	27.89	38.3	62.63	14.91	53.25	19.05
20231201_113	HC	25	18-44		female		0.808	0.5022	0.2491	0.0545	0.1325	0.2317	63.74	54.45	78.53	73.14	81.19	2.2183	2.89945	1.24771	2.04694	1.8731	0.1901	0.4557	0.5328	0.2266	0.0326	0.208	0.9815	0.989	0.9907	0.2069	0.5569	0.0688	0.2213	0.1531	0.7937	0.8997	0.9173	496.736	23.46	25.47	11.92	23.66	49.95	59.52	15.79	55.18	20.86
20231201_114	HC	30	18-44		female		0.7712	0.5082	0.2262	0.0901	0.1338	0.2709	58.04	48.53	77.6	69.94	71.85	0.769068	0.962665	0.35975	0.670355	0.657591	0.154	0.4101	0.5061	0.2438	0.0249	0.2252	0.9769	0.9853	0.9903	0.1965	0.5443	0.0625	0.2353	0.1579	0.8266	0.8885	0.9208	445.013	32.57	38.98	18.37	32.77	62.91	72.01	16.83	65.09	32.14
20231201_115	HC	34	18-44		female		0.8176	0.361	0.4137	0.0643	0.1137	0.2382	41.1	29.92	50.18	48.05	62.96	3.60704	4.36122	2.71456	2.83329	2.13914	0.1368	0.3712	0.3389	0.4214	0.0244	0.2154	0.9734	0.9917	0.9852	0.3845	0.2898	0.0432	0.566	0.1011	0.4187	0.8552	0.9091	466.251	25.41	33.3	15.73	25.69	38.61	69.17	6.99	56.45	26.92
20231206_116	HC	70	>=65		male		0.8877	0.3136	0.5472	0.0165	0.0937	0.3835	56.43	28.12	73.66	19.28	73.12	1.28082	2.34398	0.826789	2.467	0.912053	0.2905	0.3183	0.3065	0.3098	0.2126	0.171	0.7471	0.9403	0.9162	0.4542	0.1194	0.0156	0.8039	0.0611	0.1453	0.8281	0.9552	270.602	26.62	22.58	15.9	24.05	72.2	69.34	16.42	60.03	38.5
20231206_117	HC	69	>=65		female		0.631	0.4345	0.1578	0.1275	0.2376	0.3963	48.1	35.04	74.51	80.22	90.35	2.38476	3.07147	0.632125	0.830582	0.748776	0.3486	0.4081	0.5583	0.2876	0.0115	0.1426	0.9748	0.9988	0.9945	0.1572	0.2673	0.1088	0.3047	0.3193	0.6684	0.7527	0.9677	521.159	31.62	32.92	21.38	31.75	72.22	82.49	34.41	78.48	39.22
20231206_118	HC	74	>=65		female		0.8007	0.3777	0.4038	0.095	0.1012	0.4282	35.08	26.9	42.47	52.96	77.78	2.28649	2.81742	1.82136	1.51241	1.0869	0.2455	0.3561	0.1101	0.4339	0.0531	0.4029	0.8429	0.9806	0.9795	0.4448	0.101	0.0605	0.7182	0.1204	0.148	0.2119	0.7547	275.349	23.66	9.06	21.92	27.47	34.14	24.58	22.17	34.49	6.71
20231222_119	HC	70	>=65		female		0.7556	0.4385	0.2953	0.0793	0.1622	0.4619	29.07	21.3	38.9	72.9	76.94	2.41801	2.59596	2.12284	1.36861	1.3665	0.3777	0.4029	0.4021	0.4147	0.0057	0.1776	0.9138	0.9992	0.9484	0.2859	0.2584	0.0884	0.58	0.0731	0.3413	0.4889	0.9198	632.305	20.75	28.36	10.09	20.02	43.66	36.62	19.8	37.86	19.44
20240103_120	HC	67	>=65		male		0.5518	0.3928	0.1326	0.1008	0.3445	0.5201	44.33	35.59	65.85	74.05	61.6	2.07455	2.32329	1.49951	1.27885	1.71577	0.3537	0.3606	0.2083	0.4774	0.0549	0.2594	0.9941	0.9914	0.9981	0.213	0.297	0.1586	0.2836	0.2608	0.4502	0.2914	0.887	547.372	24.14	20.65	17.17	24.28	44.19	38.64	32.93	51.57	51.64
20240112_121	HC	75	>=65		male		0.5298	0.2849	0.228	0.0832	0.3784	0.6025	26.17	13.89	40.08	12.96	41.8	2.06512	2.50234	1.38186	2.03212	1.2567	0.4665	0.2924	0.5061	0.2546	0.0381	0.2011	0.9619	0.9863	0.9942	0.2427	0.2811	0.0424	0.4279	0.2486	0.3987	0.4618	0.6972	241.617	9.46	5.29	6.42	8.16	27.6	11.04	3.52	17.37	38.96
20240112_122	HC	69	>=65		female		0.6493	0.4452	0.1715	0.1954	0.1427	0.4286	32.67	27.61	41.1	81.87	74.59	5.70604	6.0358	5.12778	2.69929	3.18178	0.4792	0.4479	0.3001	0.439	0.0087	0.2522	0.9829	0.9977	0.9973	0.1648	0.1673	0.0871	0.4152	0.3304	0.4967	0.8384	0.9198	517.647	5.35	1.26	4.49	5.2	14.31	16.16	4.81	15.38	9.8
20240112_123	HC	65	>=65		male		0.7527	0.3791	0.2937	0.0943	0.1409	0.4933	11.79	7.27	15.11	9.06	17.62	2.51053	2.77665	2.35159	1.77661	1.67454	0.5843	0.3404	0.3225	0.393	0.0049	0.2796	0.9693	0.9993	0.9899	0.2914	0.1485	0.1295	0.3549	0.3671	0.3522	0.6172	0.4916	410.333	1.93	0.07	1.07	1.97	1.74	1.47	0	2.93	9.52
20240112_124	HC	72	>=65		male		0.7433	0.5167	0.1793	0.1038	0.1426	0.3198	25.7	19.57	38.47	51.82	42.38	2.83063	3.00596	2.41223	1.81587	2.09789	0.3584	0.4723	0.2273	0.3271	0.0287	0.4169	0.7898	0.9652	0.9056	0.1864	0.1481	0.1323	0.4417	0.2779	0.3022	0.4795	0.6284	184.731	15.9	10.22	9.37	14.65	27.91	12.3	9.63	28.71	18.33
20240118_125	HC	68	>=65		male		0.6496	0.2686	0.357	0.0484	0.2983	0.3554	23.01	18.06	24.84	37.77	53.51	3.26622	3.50758	3.11918	2.31042	1.8391	0.2896	0.2471	0.199	0.291	0.0139	0.4961	0.6812	0.9097	0.8834	0.3989	0.0618	0.037	0.3666	0.5347	0.0924	0.2623	0.6849	317.114	11.4	15.4	8.29	14.16	10.2	17.62	3.42	18.63	5.88
20240118_126	HC	69	>=65		female		0.6675	0.2961	0.3422	0.1379	0.1943	0.3243	29.26	24.41	31.8	44.98	60.35	2.3015	2.64669	2.09754	1.63737	1.4399	0.2357	0.2959	0.2061	0.4841	0.005	0.3048	0.9463	0.9479	0.9612	0.3263	0.1428	0.1218	0.4606	0.2749	0.358	0.4606	0.9225	171.207	21.15	30.13	13.04	22.06	22.25	26.87	6.5	25.85	13.33
20240118_127	HC	74	>=65		female		0.776	0.343	0.4102	0.0748	0.1493	0.4411	21.05	16.3	23.04	46.72	68.54	4.2945	4.12128	4.64964	2.20148	1.58021	0.2358	0.2965	0.35	0.3342	0.0382	0.2777	0.9211	0.9518	0.9319	0.4396	0.0915	0.0393	0.7573	0.1118	0.2066	0.6405	0.9182	487.219	8.77	4.09	11.09	9.44	13.66	40.81	23.27	36.41	2.88
20240118_128	HC	66	>=65		female		0.5202	0.2593	0.2349	0.1295	0.352	0.4395	37	19.24	54.52	61.78	76.55	2.46643	3.63403	1.44094	1.31546	0.992324	0.2904	0.2315	0.0767	0.4003	0.0028	0.5201	0.7035	0.9383	0.8698	0.2345	0.0454	0.1473	0.1076	0.6997	0.1684	0.3402	0.5016	387.263	9.28	6.79	8.52	11.11	30.87	40.21	28.89	29.72	0
20240118_129	HC	68	>=65		male		0.7025	0.3134	0.3194	0.1028	0.1963	0.1974	43.97	26.53	59.5	22.53	68.84	1.7688	2.67043	0.959715	2.20342	0.819941	0.1481	0.3042	0.3819	0.2617	0.0722	0.2843	0.7989	0.9924	0.9908	0.3232	0.1453	0.043	0.464	0.3477	0.3314	0.8598	0.8	131.059	27.18	42.95	15.63	32.09	57.76	79.13	29.47	66.26	16.67
20240118_130	HC	69	>=65		male		0.6586	0.2937	0.3356	0.1861	0.1569	0.3537	19.15	11.45	22.29	81.1	63.05	3.38599	3.42467	3.42586	1.1093	1.52471	0.2697	0.2995	0.1742	0.5394	0.0055	0.2809	0.9905	0.9874	0.9722	0.345	0.1211	0.1259	0.3037	0.4493	0.3481	0.8848	0.9622	359.079	4.42	1.47	1.96	4.42	8.12	14.66	2.52	13.02	6.67
20240124_131	HC	71	>=65		female		0.8172	0.3644	0.39	0.0653	0.104	0.4882	37.7	27.23	45.39	70.81	83.68	2.76086	3.47119	2.25627	1.38995	1.37816	0.3743	0.3468	0.1066	0.2116	0.0224	0.6594	0.5536	0.9961	0.9951	0.3474	0.0822	0.0636	0.646	0.2083	0.2393	0.6574	0.8632	421.168	26.41	37.94	18.43	30.69	34.93	47.1	29.97	44.38	12.04
20240124_132	HC	68	>=65		male		0.7033	0.3589	0.2377	0.069	0.2205	0.2998	41.12	25.38	51.5	65.42	68.47	2.62326	3.22681	1.91737	1.61831	1.63567	0.2251	0.3383	0.307	0.4119	0.0052	0.2758	0.9323	0.9992	0.9982	0.2099	0.1997	0.1043	0.4702	0.2258	0.3897	0.7621	0.9112	358.651	17.49	21.4	10.49	17.23	33.13	58.67	26.25	48.24	19.05
20240124_133	HC	68	>=65		male		0.7469	0.3977	0.3198	0.1316	0.1107	0.3584	31.28	19.79	43.98	66.11	76.46	2.94201	3.15129	2.39131	1.50046	1.33473	0.2343	0.3739	0.4324	0.3224	0.0086	0.2366	0.7984	0.9889	0.7844	0.3078	0.3455	0.2078	0.1481	0.2986	0.2913	0.619	0.1979	289.325	10.18	8.11	10.19	10.7	28.21	52.52	12.46	58.72	2.33
20230914_KT69	IGF	57	45-64	42.05	female	1	0.6211	0.2109	0.3919	0.1483	0.2214	0.2327	14.16	7.14	17.31	24.19	25.21	5.14826	6.31448	4.2993	2.56212	1.69611	0.2059	0.1964	0.124	0.4847	0.0449	0.3464	0.8419	0.9443	0.9528	0.3643	0.2467	0.1516	0.4682	0.1335	0.3217	0.4636	0.7926	798.148	7.3	8.01	4.9	8.36	19.92	25.59	17.97	25.34	5.77
20230914_KT70	IGF	36	18-44	55.77	male	4	0.7603	0.3699	0.3	0.1026	0.1324	0.1499	24.19	14.66	32.17	21.85	33.81	3.43336	4.22645	2.22754	3.01317	1.53097	0.098	0.3058	0.2013	0.3958	0.07	0.3329	0.8288	0.9941	0.9888	0.2361	0.2481	0.1242	0.3612	0.2664	0.4098	0.8136	0.7969	569.467	11.45	7.77	6.86	13	21.06	32.67	21.23	27.8	6.75
20230921_KT71	IGF	32	18-44	58.38	male	2	0.8773	0.5518	0.3047	0.0921	0.0294	0.2032	45.42	28.05	77.03	27.96	39.41	3.41508	5.71075	1.10591	4.29228	3.33824	0.1942	0.4667	0.3924	0.4203	0.0028	0.1846	0.9989	0.9995	1	0.2493	0.7042	0.0598	0.0602	0.1757	0.8897	0.9817	0.843	794	20.72	32.4	7.3	20.73	64.79	73.32	15.7	68.95	26.67
20230928_KT72	IGF	39	18-44	9.65	male	3	0.7228	0.2416	0.4349	0.0874	0.187	0.2174	26.18	16.83	28.86	34.75	43.49	5.58335	6.35857	5.46303	2.71999	2.03149	0.1937	0.2195	0.3188	0.3557	0.048	0.2775	0.9842	0.9804	0.9717	0.4358	0.2529	0.0285	0.6497	0.0689	0.3523	0.8853	0.8475	510.924	15.65	13.86	7.96	15.66	27.76	65.01	23.73	57.86	38
20231012_KT73	IGF	28	18-44	45.92	male	1	0.9026	0.2698	0.5877	0.0513	0.0445	0.3091	28.88	10.12	36.71	22.02	56.76	6.95963	9.83091	3.85935	4.92623	1.63636	0.1474	0.2843	0.2401	0.3325	0.0399	0.3875	0.8732	0.9738	0.9583	0.5288	0.446	0.0302	0.4372	0.0865	0.4564	0.7546	0.806	558.993	13.06	19.41	5.93	14.9	38.69	56.93	19.4	57.02	4.21
20231012_KT74	IGF	30	18-44	47.98	male	3	0.6334	0.2412	0.3531	0.0336	0.3313	0.1235	11.68	2.38	14.71	13.77	42.01	11.7454	14.0638	9.78512	6.76057	2.29967	0.112	0.226	0.2491	0.4123	0.0388	0.2998	0.9612	0.9842	0.9809	0.3615	0.3419	0.0396	0.4897	0.1287	0.3011	0.4349	0.7442	317.707	3.93	1.18	2.86	3.99	16.19	11.59	19.38	36.33	6.33
20231102_KT75	IGF	28	18-44	37.55	male	0	0.8183	0.4533	0.3201	0.1131	0.0664	0.3379	36.46	21.1	55.3	79.75	68.46	2.57605	3.19732	1.19803	0.641915	1.08303	0.2075	0.4366	0.4429	0.269	0.0356	0.2525	0.9464	0.9957	0.9953	0.3052	0.3867	0.0513	0.3424	0.2196	0.5839	0.869	0.8343	552.892	14.01	10.96	8.51	14.72	39.85	51.06	28.4	58.13	5.36
20231116_KT76	IGF	29	18-44	10.18	female	3	0.9151	0.4417	0.4202	0.0232	0.0573	0.1329	25.99	6.1	42.34	16.73	48.34	5.75986	7.84859	2.41735	4.70634	2.02031	0.0596	0.4264	0.2979	0.3384	0.0963	0.2675	0.9019	0.9705	0.9574	0.413	0.4582	0.0111	0.4886	0.042	0.4392	0.739	1	225.621	4.75	1.74	2.99	5.11	29.45	40.09	25	39.66	4.44
20231207_KT77	IGF	40	18-44	58.15	male	2	0.9254	0.2703	0.5983	0.0357	0.0343	0.0942	17.9	4.55	23.06	14.49	38.87	13.494	16.3943	11.3526	10.7055	6.36385	0.075	0.2703	0.2287	0.2906	0.0467	0.434	0.7479	0.9751	0.9935	0.5202	0.2727	0.0259	0.5556	0.1457	0.3256	0.7413	0.8354	294.182	4.55	1.1	3.48	5.49	21.96	34.54	31.65	38.61	2.7
20231207_KT78	IGF	27	18-44	39.95	male	2	0.7217	0.3062	0.3533	0.1063	0.1663	0.2642	40.21	28.92	45.64	78.4	84.56	3.98121	4.74671	3.4771	1.23728	1.17398	0.174	0.2699	0.5393	0.2881	0.0138	0.1588	0.9853	0.9991	0.9949	0.3543	0.2948	0.039	0.3704	0.2959	0.321	0.8488	0.4423	571.194	14.16	12.58	8.36	14.37	26.22	53.88	13.46	49.01	14.29
20231214_KT79	IGF	31	18-44	24.59	female	0.5	0.8981	0.6353	0.2358	0.0362	0.0607	0.1564	14.2	5.37	33.28	34.2	45.9	5.52241	5.7508	3.72028	2.63704	2.24859	0.1329	0.5955	0.6574	0.2347	0.0055	0.1024	0.991	0.9988	0.9967	0.2163	0.5847	0.0518	0.2697	0.0939	0.5912	0.8542	0.7188	244.943	3.11	1.58	2.75	3.12	24.97	26.85	15.63	26.64	25
20231221_KT80	IGF	51	45-64	11.22	male	3	0.8394	0.4753	0.3179	0.0153	0.1449	0.1543	17.68	8.76	27.16	8.16	50.93	5.56356	5.80153	5.17762	4.19877	1.38319	0.0936	0.4191	0.499	0.1719	0.1098	0.2193	0.8465	0.9918	1	0.3099	0.1618	0.011	0.6427	0.1844	0.2402	0.8635	0.65	274.739	4.94	1.47	4.04	5.6	13.53	16.72	5	34.94	0.74
20231221_KT81	IGF	35	18-44	29.47	male	2	0.8103	0.6136	0.1757	0.1443	0.0441	0.2154	26.17	13.51	65.37	51.31	58.77	1.97139	2.16786	0.489414	0.953432	0.842099	0.1468	0.46	0.219	0.496	0.0083	0.2767	0.9974	0.9989	0.9986	0.189	0.5799	0.0868	0.1395	0.1939	0.8316	0.8972	0.7867	324.189	7.18	1.95	4.75	7.2	20.31	11.18	14	20.81	5.71
20231221_KT82	IGF	53	45-64	55.73	male	2	0.8553	0.4112	0.3992	0.0402	0.1032	0.4121	22.08	11.73	30.63	19.78	51.09	3.63984	3.94977	3.02418	3.13385	1.24795	0.1732	0.3514	0.2352	0.4549	0.0103	0.2996	0.9564	1	1	0.4188	0.1472	0.0347	0.7154	0.1026	0.1911	0.5177	0.8142	478.304	13	9.81	6.76	13.33	31.53	48.85	22.12	41.32	25
20240104_KT83	IGF	43	18-44	46.91	male	3	0.876	0.4625	0.37	0.0141	0.1079	0.1646	19.54	5.61	32.73	4.92	50.16	4.64335	5.6893	2.29628	4.90288	1.34375	0.0841	0.3229	0.4682	0.2718	0.0294	0.2306	0.9306	0.9899	0.7706	0.3043	0.367	0.0237	0.4969	0.1124	0.4357	0.8707	0.6316	121.639	4.47	1.51	2.16	4.8	34.71	48.64	31.58	51	4
20240202_Post01	PGF	51	45-64	72.97	male	2	0.7815	0.3913	0.2955	0.0357	0.1628	0.2184	54.14	37.62	72.15	45.88	82.12	1.35827	2.44408	0.738256	1.78033	0.875651	0.1139	0.4244	0.2146	0.4028	0.0057	0.3769	0.9629	0.9799	0.9879	0.2235	0.3737	0.0966	0.2395	0.2902	0.7621	0.8891	0.8475	479.627	30.36	31.99	16.83	30.67	65.85	73.58	42.37	73.94	70
20240202_Post02	PGF	27	18-44	99.19	female	0	0.8654	0.5434	0.2894	0.052	0.0788	0.3248	46.17	28.55	76.52	54.43	70.28	1.7143	2.40961	0.725668	1.40683	1.1415	0.1628	0.5161	0.6956	0.17	0.0306	0.1038	0.948	0.9986	0.9953	0.2382	0.6881	0.0594	0.1481	0.1044	0.7514	0.8908	0.8235	374.455	28.06	33.39	11.39	29.35	72.35	81.33	50.74	80.06	7.24
20240226_Post05	PGF	55	45-64	70.56	male	0	0.5734	0.3261	0.2077	0.1773	0.248	0.1004	31.49	14.69	49.95	80.22	84.59	0.746672	0.892528	0.434849	0.16325	0.167779	0.0663	0.325	0.4193	0.3121	0.0061	0.2625	0.8713	0.9994	0.9328	0.2211	0.1806	0.1249	0.3586	0.3359	0.3359	0.3737	0.6719	229.014	11.49	2.66	13.18	9.9	47.09	57.45	32.81	32.98	17.39
20240227_Post07	PGF	29	18-44	62.36	male	0	0.7518	0.3367	0.3851	0.0882	0.1559	0.3292	54.8	31.49	73.99	72.95	44.58	1.37736	3.20387	0.781856	0.971774	2.09901	0.0182	0.4015	0.3822	0.3077	0.0543	0.2559	0.9652	1	1	0.3735	0.5718	0.0292	0.2789	0.1201	0.7977	0.9589	0.9403	208.295	26.07	32.63	14.47	26.76	66.1	73.97	17.91	70.21	18.66
20240227_Post08	PGF	33	18-44	60.32	male	1	0.7084	0.3887	0.292	0.1501	0.1372	0.1907	37.9	16.28	62.26	55.18	65.03	3.40226	4.69349	1.13523	1.50837	1.18556	0.0326	0.3954	0.5034	0.2565	0.0342	0.2059	0.9464	0.9985	0.9912	0.305	0.3834	0.0483	0.4147	0.1537	0.6023	0.766	0.8851	329.765	8.38	6.3	4.42	8.54	47.8	52.09	18.24	47.35	17.65
20240227_Post09	PGF	36	18-44	69.23	female	1	0.5931	0.2752	0.2652	0.0566	0.3459	0.1554	53.25	28.55	72.05	44.42	80.01	0.608233	1.15964	0.334739	0.844377	0.256024	0.1302	0.2736	0.4856	0.3133	0.0089	0.1922	0.9883	0.9993	0.9945	0.274	0.4164	0.1347	0.2118	0.2371	0.6816	0.865	0.8372	365.633	11.7	9.75	8.43	11.77	53.46	55.23	39.95	55.76	23.08
20240227_Post10	PGF	42	18-44	102.93	female	0	0.7767	0.5087	0.237	0.074	0.147	0.1168	28.1	14.28	53.52	43.97	35.61	3.98577	4.62392	1.61188	2.15918	2.17795	0.0834	0.5216	0.6185	0.1775	0.0524	0.1516	0.8905	0.9896	0.9467	0.2736	0.4373	0.0738	0.3529	0.136	0.6191	0.8209	0.7904	256.215	12.81	11.45	8.48	13.57	58.17	63.23	39.3	61.01	9.03
20240307_Post06	PGF	32	18-44	62.85	female	0	0.6676	0.2931	0.3021	0.2655	0.0652	0.1682	45.39	17.08	62.72	49.83	63.52	0.581972	0.93711	0.390828	0.504682	0.372217	0.1225	0.2833	0.3952	0.3644	0.0084	0.232	0.9804	0.9867	0.9981	0.2886	0.5787	0.1025	0.1479	0.1709	0.814	0.9168	0.9094	486.048	19.38	17.02	10.38	19.23	61.11	55.44	39.26	58.68	37.5
20240307_Post12	PGF	29	18-44	76.13	male	0	0.7144	0.4319	0.2376	0.0684	0.2148	0.2043	48.78	32.51	71.51	59.79	78.13	1.21767	2.03027	0.349292	0.878986	0.526985	0.1474	0.3998	0.509	0.3155	0.0231	0.1524	0.9923	0.9987	0.9986	0.2444	0.6553	0.0479	0.1993	0.0976	0.7755	0.8698	0.969	614.86	22.41	20.86	17.83	22.49	61.22	64.72	27.13	70.96	28.43
20240308_Post11	PGF	22	18-44	61.54	male	1	0.7649	0.4483	0.2502	0.1097	0.1235	0.2539	50.72	29.7	83.9	79.34	63.87	1.29419	1.87923	0.408988	0.478563	1.02811	0.2042	0.4553	0.6204	0.2474	0.0052	0.127	0.9517	0.9867	0.9823	0.224	0.8141	0.0689	0.0399	0.0771	0.8794	0.9482	0.8038	790.772	6.76	4.39	6.95	7.05	43.38	46.48	18.18	46.4	9.38
20240320_Post03	PGF	30	18-44	61.04	male	0	0.7988	0.384	0.3433	0.0948	0.1015	0.0851	30.47	13.43	41.97	47.92	63.03	1.8485	2.18814	1.14328	0.831985	0.548773	0.0813	0.3988	0.3539	0.2953	0.018	0.3328	0.8092	0.9952	0.9895	0.3145	0.3751	0.0672	0.3862	0.1715	0.4812	0.84	0.8617	339.209	11.75	5.89	7.92	13.47	36.37	50.95	25.53	49	7.81
20240320_Post13	PGF	26	18-44	84.11	female	0.5	0.8704	0.4394	0.3936	0.0595	0.0682	0.2531	39.71	14.59	64.89	41.26	71.66	3.77074	5.62018	1.18709	3.15472	0.70144	0.1853	0.4471	0.3701	0.3572	0.0218	0.2509	0.9241	0.9684	0.9683	0.372	0.5761	0.154	0.1529	0.117	0.694	0.7595	0.7062	622.345	12.27	13.18	6.94	12.39	50.69	54.7	29.83	49.29	14.29
20240329_Post04	PGF	34	18-44	61.35	female	0	0.8249	0.3776	0.3828	0.0034	0.1686	0.0834	24.31	5.35	37.83	3.33	31.72	3.85552	5.70213	2.00225	4.91313	2.15497	0.0718	0.3565	0.3694	0.3707	0.0161	0.2438	0.8683	0.9588	0.9121	0.4049	0.447	0.1255	0.2411	0.1864	0.5515	0.7954	0.686	201.454	10.86	15.88	5.74	11.86	45.58	55.14	22.26	52.81	8.11
20240329_Post16	PGF	38	18-44	91.81	female	2	0.7207	0.3917	0.2785	0.0495	0.229	0.2733	27.29	7.58	50.59	33.76	74.62	5.46156	6.39274	2.06939	3.38649	1.04378	0.2362	0.3895	0.4314	0.3342	0.0085	0.2259	0.8973	0.9907	0.994	0.3108	0.1791	0.0551	0.5349	0.2308	0.4231	0.8164	0.875	774.059	7.75	4.69	6.66	8.08	51.05	45.45	22.73	52.48	2.94
20240403_Post14	PGF	27	18-44	64.42	male	0.5	0.8465	0.5491	0.2545	0.0726	0.0804	0.3329	31.25	14.81	57.7	57.93	67.28	2.44503	2.80563	0.885508	1.16023	0.585625	0.2483	0.5256	0.681	0.1986	0.0061	0.1144	0.9862	0.9978	0.9806	0.2585	0.4277	0.0613	0.1791	0.332	0.5914	0.9309	0.7073	687.481	3.18	1.78	2.87	3.17	24.56	19.41	14.02	27.18	12.12
[truncated: 19 more columns]

## Sheet: Sheet2
sampleID	group	age	age group	eGFR	gender	CRP	IL2	IL4	IL6	IL10	TNF-a	IFN-y	IL-17A	IL-1b	IL-5	IL12p70	IFN-a	IL-8
20231226_TFUN_Pre01	ESRD	51	45-64	7.27	male	5.97	2.67506	2.64295	10.3984	6.30292	3.88306	5.48351	1.46874	2.33448	0.824841	0.517989	0.720101	28.9058
20231226_TFUN_Pre02	ESRD	27	18-44	2.99	female	3.03	1.71985	0.951448	3.08028	6.48156	2.70003	2.7105	0.706871	1.12646	1.11067	0.99607	0	19.1909
20240104_TFUN_Pre03	ESRD	30	18-44	9.16	male	1.61	1.65487	1.59088	1.78599	5.85574	4.55248	1.89721	2.16823	1.44517	1.04751	1.50188	1.3235	11.2785
20240105_TFUN_Pre04	ESRD	34	18-44	3.99	female	3.69	3.61841	2.526	3.50302	7.46166	4.25216	5.15071	1.91391	1.52529	0.237484	1.10246	0.266931	19.9824
20240109_TFUN_Pre05	ESRD	55	45-64	3.99	male	1.14	1.39615	1.21237	4.46621	7.595	4.847	3.6038	4.06929	0.306633	1.76389	1.52854	0.519108	21.9607
20240109_TFUN_Pre06	ESRD	32	18-44	2.76	female	1.69	4.40637	3.37299	5.33105	8.7475	6.84029	5.6256	1.34158	2.45692	1.07912	0.571058	0.720101	18.5689
20240116_TFUN_Pre07	ESRD	29	18-44	2.43	male	6.31	3.89125	2.9936	8.51601	10.0266	5.19362	4.14078	0	0.26832	0.436093	0.969482	1.92945	13.5375
20240116_TFUN_Pre08	ESRD	33	18-44	4.71	male	2.73	2.04651	2.75987	3.44212	8.08327	4.72985	2.96067	1.72312	2.86671	0.728562	1.5552	1.67663	15.5157
20240123_TFUN_Pre09	ESRD	36	18-44	3.43	female	1.24	5.1694	3.95531	5.72209	5.4974	6.25091	5.57827	0.896997	2.00921	0	0.916316	0.216184	11.8994
20240123_TFUN_Pre10	ESRD	42	18-44	3.32	female	8.76	2.87558	3.31466	257.094	5.58703	5.757	3.65287	1.72312	0	0.920593	0.491459	1.17245	19.1909
20240130_TFUN_Pre11	ESRD	22	18-44	4.77	male	1.44	5.79956	4.33274	3.53353	9.58627	9.17852	8.45796	0.390975	3.32001	0.599295	1.15567	0.720101	21.1129
20240206_TFUN_Pre12	ESRD	29	18-44	6.3	male	1.39	2.80864	2.08741	3.20021	6.97212	6.57419	4.57587	1.91391	1.04727	1.07912	0.385368	0.619634	13.5375
20240206_TFUN_Pre13	ESRD	26	18-44	3.71	female	1.34	1.2354	1.7076	2.2336	7.68385	2.90704	3.35762	0.833585	5.48753	0.136879	0.836593	0.971289	38.5912
20240227_TFUN_Pre16	ESRD	38	18-44	5.43	female	1.66	3.99392	2.96439	3.02058	7.32825	4.49291	4.23778	1.59592	0.615677	0.270818	0.597597	0.11407	13.029
20240202_TFUN_Post01	PGF	51	45-64	72.97	male	22	4.85624	2.87675	22.0355	6.74926	6.3051	4.91189	2.48595	2.86671	1.14218	0.756898	0.971289	19.1909
20240202_TFUN_Post02	PGF	27	18-44	99.19	female	6.54	3.38082	2.08741	6.7488	4.23907	4.55248	4.04359	0.202303	1.08684	1.29906	1.10246	0	8.46092
20240320_TFUN_Post03	PGF	30	18-44	51.04	male	1.26	4.303	2.90597	2.6663	5.81098	6.7873	4.3346	0	5.57148	1.76389	2.19601	0.418447	5.54606
20240329_TFUN_Post04	PGF	34	18-44	91.35	female	8.93	15.7556	10.1195	20.3515	16.7601	16.0097	17.6204	3.12048	1.80694	1.4549	2.86551	0.266931	10.4323
20240226_TFUN_Post05	PGF	55	45-64	50.56	male	2.05	2.37607	2.58448	2.12028	7.28376	3.37338	3.20922	2.2318	0.23008	2.22169	1.58186	0.266931	8.57342
20240307_TFUN_Post06	PGF	32	18-44	62.85	female	1.04	2.7752	2.05818	2.54976	4.82407	4.31273	3.75086	1.85031	1.44517	0.856815	0.33234	1.02156	5.99289
20240227_TFUN_Post07	PGF	29	18-44	62.36	male	1.52	2.34299	1.91205	3.59466	6.39226	3.82052	5.29355	1.40515	1.52529	1.14218	0	2.13203	6.16063
20240227_TFUN_Post08	PGF	33	18-44	50.32	male	1.31	1.81754	2.37981	3.59466	8.08327	5.42098	3.65287	0.580338	2.33448	1.04751	1.23551	0	8.57342
20240227_TFUN_Post09	PGF	36	18-44	69.23	female	3.23	4.06246	2.87675	2.93137	7.95021	5.42098	5.57827	0.517153	2.70251	0.136879	2.08908	0	4.37729
20240227_TFUN_Post10	PGF	42	18-44	102.93	female	1.82	2.90909	1.47426	227.383	6.70466	3.75767	3.84864	1.53233	0.810975	0.920593	1.02266	0.11407	6.21657
20240308_TFUN_Post11	PGF	22	18-44	61.54	male	1.07	8.50552	5.25767	3.17016	8.7475	10.8613	9.14072	0.265104	0.576808	0.888732	1.12906	0.820557	11.3349
20240307_TFUN_Post12	PGF	29	18-44	56.13	male	1.32	5.44886	2.40905	2.12028	5.85574	6.89317	4.624	0.327998	0.73267	1.17364	0.411887	1.82826	7.78641
20240320_TFUN_Post13	PGF	26	18-44	84.11	female	1.35	4.54447	2.9936	2.90173	7.50612	6.41311	5.57827	1.40515	1.28545	0	1.42194	1.07184	14.3286
20240403_TFUN_Post14	PGF	27	18-44	64.42	male	1.24	2.04651	0.634469	2.4918	3.427	3.75767	0.349786	1.65952	1.52529	0.534243	1.15567	0	9.24884
20240329_TFUN_Post16	PGF	38	18-44	91.81	female	1.2	9.87935	7.57016	2.20518	10.8611	10.8613	12.2734	0.706871	0.73267	1.48596	1.12906	0.971289	6.72044
20230914_TFUN_KT69	IGF	57	45-64	42.05	female	1.59	3.34697	1.7076	1.78599	4.73416	5.07886	2.76067	2.67646	0.615677	1.48596	0.836593	1.07184	9.07992
20230914_TFUN_KT70	IGF	36	18-44	55.77	male	1.79	2.80864	2.26284	3.2303	6.43691	6.0328	3.40696	0.45403	0.345018	1.23644	0.33234	0	57.4671
20230921_KT71_TFUN	IGF	32	18-44	58.38	male	1.02	1.88281	1.97049	2.26207	8.52629	3.82052	1.53407	1.21446	0	0.337198	0.067351	0	10.8835
20230928_TFUN_KT72	IGF	39	18-44	9.65	male	4.75	2.24391	1.38688	11.2119	5.27316	3.82052	2.7105	1.27801	0.191912	0	0.199816	0.921034	13.2549
20231012_TFUN_KT73	IGF	28	18-44	45.92	male	1.83	2.37607	2.05818	3.29061	6.03471	4.72985	3.01051	1.27801	1.44517	0.304055	0.889739	1.47473	6.6084
20231012_TFUN_KT74	IGF	30	18-44	47.98	male	2.09	4.19979	2.73064	4.30855	6.48156	7.62269	6.19102	2.04108	1.32531	1.20506	0.863164	1.07184	11.3349
20231102_TFUN_KT75	IGF	28	18-44	37.55	male	1.53	1.49295	1.00933	3.14015	6.61545	2.04555	1.84564	0	1.48521	1.39268	0	2.894	7.56177
20231116_TFUN_KT76	IGF	29	18-44	10.18	female	8.33	0.884105	0.663175	8.79214	6.70466	3.63098	2.76067	2.29535	1.20586	1.6407	1.71522	1.7777	31.9502
20231207_TFUN_KT77	IGF	40	18-44	88.15	male	5.92	6.0459	4.76706	19.8667	7.77267	5.86776	6.98456	4.51072	1.88775	0.984155	2.14254	0.770328	11.6736
20231207_TFUN_KT78	IGF	27	18-44	39.95	male	1.11	0.852311	0.893636	1.97993	5.45256	1.96902	1.94869	0	0	1.23644	0	0.519108	8.29222
20231214_TFUN_KT79	IGF	31	18-44	24.59	female	3.98	2.7752	2.78909	12.2105	14.7785	6.3051	4.864	0	0	1.01586	0.916316	1.27313	16.5334
20231221_TFUN_KT80	IGF	51	45-64	11.22	male	3.12	2.64173	3.052	8.20662	7.595	5.13633	4.23778	0	0	1.94776	1.31539	1.52517	16.8727
20231221_TFUN_KT81	IGF	35	18-44	29.47	male	3.21	4.64823	3.37299	1.97993	5.54222	7.67408	6.56548	0	0.153816	0.824841	0.544522	0	10.094
20231221_TFUN_KT82	IGF	53	45-64	55.73	male	2.26	2.17799	1.7076	4.87988	6.66006	3.56712	3.65287	0	1.36522	0	0.33234	1.57564	11.3914
20240104_TFUN_KT83	IGF	43	18-44	46.91	male	3.63	5.65911	3.92624	4.6883	13.3921	6.89317	5.24598	0	0.810975	1.29906	0.385368	0.569382	14.7808
20231011_85	HC	39	18-44		female	1.35	3.55041	3.34383	0.967755	5.36288	4.13025	5.3411	0	1.84733	0.631713	1.2089	2.63964	10.3759
20231018_86	HC	49	45-64		female	1.4	2.11219	1.35777	0.552512	4.55424	6.08753	3.70189	0	0.771792	1.6407	0	0.971289	8.96734
20231018_90	HC	49	45-64		male	1.2	0.249736	1.12527	1.38124	2.92971	3.37338	3.06028	1.08741	0.810975	0.204051	1.12906	0.165251	4.87737
20231113_97	HC	35	18-44		female	1.27	1.26749	1.00933	1.12043	4.77912	3.17614	2.20468	0	1.48521	1.36151	0.33234	1.4243	3.49214
20231117_101	HC	45	45-64		male	2.04	1.42839	1.59088	3.29061	3.60766	2.70003	2.35725	0.327998	1.40517	0.728562	1.34202	0.317536	7.05676
20231117_103	HC	30	18-44		male	1.24	1.46065	0.40582	1.54128	5.54222	2.62993	2.81077	0.45403	1.12646	0.37025	1.47523	1.27313	14.3852
20231122_106	HC	41	18-44		female	2.41	2.30993	1.94127	1.51443	2.52238	4.72985	3.65287	0.960441	1.12646	1.07912	1.23551	0.368032	6.88856
20231122_107	HC	35	18-44		female	1.57	4.61363	3.19796	2.00788	5.22829	4.78853	4.5277	0	0.771792	0.337198	0.969482	0	5.93699
20231122_108	HC	36	18-44		male	＜1	1.62243	2.14588	1.40773	4.01373	4.61183	2.76067	2.73993	0.850216	0.792808	1.04926	0.11407	6.27252
20231122_109	HC	43	18-44		male	2.47	0.852311	1.09627	3.65596	5.72142	2.62993	2.66026	1.02391	1.56541	1.11067	0.199816	0.669872	8.17977
20231201_110	HC	46	45-64		male	5.06	1.42839	1.21237	2.17682	3.51734	0.762592	3.10999	1.46874	0.693609	1.23644	0.942898	0.418447	5.26719
20231201_111	HC	35	18-44		male	1.55	1.42839	1.59088	1.81351	6.66006	4.37303	0.237535	2.16823	0.771792	1.17364	0.120331	0.770328	9.02363
20231201_112	HC	33	18-44		female	2.53	1.88281	1.18333	2.72487	2.74872	1.81316	3.01051	0	1.12646	1.23644	0.252818	0.418447	6.21657
20231201_113	HC	25	18-44		female	＜1	0.53521	1.50341	1.59519	2.74872	5.47739	2.66026	0.265104	0.693609	0	0.969482	0.720101	6.94462
20231201_114	HC	30	18-44		female	5.34	3.72056	2.37981	3.08028	4.50924	5.42098	4.624	0.390975	2.1716	0.035373	0.756898	0.519108	10.4323

## Sheet: Sheet3
sampleID	group	age	age group	eGFR	gender	SII	SIRI	AISI	NLR	MLR	NMLR
20231011_85	HC	39	18-44		female	486.78	0.72	189.84	1.86	0.21	2.07
20231018_86	HC	49	45-64		female	165.95	0.27	54.76	0.82	0.13	0.94
20231018_90	HC	49	45-64		male	384.58	0.63	123.07	1.96	0.17	2.14
20231113_97	HC	35	18-44		female	259.29	0.48	106.31	1.18	0.24	1.42
20231117_101	HC	45	45-64		male	401.64	0.47	120.49	1.56	0.15	1.71
20231117_103	HC	30	18-44		male	729.7	1.3	335.66	2.82	0.4	3.22
20231122_106	HC	41	18-44		female	599.05	0.52	155.75	1.98	0.21	2.2
20231122_107	HC	35	18-44		female	483	0.56	144.9	1.86	0.2	2.07
20231122_108	HC	36	18-44		male	330.16	0.45	112.26	1.32	0.18	1.51
20231122_109	HC	43	18-44		male	347.89	0.97	146.11	2.3	0.21	2.51
20231201_110	HC	46	45-64		male	214.02	0.59	72.77	1.74	0.23	1.97
20231201_111	HC	35	18-44		male	486.94	0.65	170.43	1.87	0.17	2.04
20231201_112	HC	33	18-44		female	348.24	0.46	73.13	2.18	0.15	2.33
20231201_113	HC	25	18-44		female	419.22	0.62	121.57	2.13	0.23	2.36
20231201_114	HC	30	18-44		female	597.02	1.28	310.45	2.47	0.29	2.75
20231226_Pre01	ESRD	51	45-64	7.27	male	2611.49	8.81	1514.67	15.18	0.82	16
20231226_Pre02	ESRD	27	18-44	2.99	female	2190.93	4.58	723.01	13.87	0.73	14.6
20240104_Pre03	ESRD	30	18-44	9.16	male	376.89	0.51	116.84	1.63	0.23	1.86
20240105_Pre04	ESRD	34	18-44	3.99	female	1005.46	1.13	291.58	3.91	0.25	4.17
20240109_Pre05	ESRD	55	45-64	3.99	male	255.89	1.05	89.56	3.01	0.36	3.38
20240109_Pre06	ESRD	32	18-44	2.76	female	801	2.03	536.67	3.03	0.38	3.41
20240116_Pre07	ESRD	29	18-44	2.43	male	891.21	2.25	401.04	5.01	0.31	5.31
20240116_Pre08	ESRD	33	18-44	4.71	male	667.89	1.17	220.4	3.53	0.22	3.76
20240123_Pre09	ESRD	36	18-44	3.43	female	678.95	0.93	244.42	2.58	0.26	2.84
20240123_Pre10	ESRD	42	18-44	3.32	female	655.83	0.51	183.63	1.81	0.18	1.99
20240130_Pre11	ESRD	22	18-44	4.77	male	428.88	1.05	253.04	1.77	0.33	2.1
20240206_Pre12	ESRD	29	18-44	6.3	male	383.75	1.02	165.01	2.37	0.35	2.72
20240206_Pre13	ESRD	26	18-44	3.71	female	533.89	0.77	165.5	2.47	0.19	2.67
20240220_Pre14	ESRD	27	18-44	3.12	male	787.56	2.65	504.04	4.15	0.49	4.63
20240227_Pre16	ESRD	38	18-44	5.43	female	448.63	0.62	139.07	1.99	0.23	2.22
20240202_Post01	PGF	51	45-64	72.97	male	198.05	0.66	102.98	1.27	0.2	1.47
20240202_Post02	PGF	27	18-44	99.19	female	243.49	0.65	126.62	1.24	0.2	1.44
20240320_Post03	PGF	30	18-44	51.04	male	1778.6	5.04	1387.31	6.47	0.56	7.03
20240329_Post04	PGF	34	18-44	91.35	female	1273.28	1.47	636.64	2.94	0.5	3.44
20240226_Post05	PGF	55	45-64	50.56	male	190.33	0.74	93.26	1.51	0.26	1.77
20240307_Post06	PGF	32	18-44	62.85	female	529.39	0.45	105.88	2.23	0.11	2.34
20240227_Post07	PGF	29	18-44	62.36	male	354.52	0.98	187.9	1.85	0.22	2.07
20240227_Post08	PGF	33	18-44	50.32	male	289.98	1.33	202.98	1.9	0.24	2.13
20240227_Post09	PGF	36	18-44	69.23	female	706.26	1.06	310.75	2.4	0.25	2.65
20240227_Post10	PGF	42	18-44	102.93	female	601.59	1.22	348.92	2.1	0.33	2.44
20240308_Post11	PGF	22	18-44	61.54	male	544.36	1.69	604.24	1.52	0.3	1.82
20240307_Post12	PGF	29	18-44	56.13	male	626.48	2.62	664.06	2.48	0.39	2.86
20240320_Post13	PGF	26	18-44	84.11	female	770.63	1.58	446.97	2.73	0.17	2.91
20240403_Post14	PGF	27	18-44	64.42	male	540.14	2.41	491.52	2.65	0.52	3.16
20240329_Post16	PGF	38	18-44	91.81	female	661.42	1.29	330.71	2.57	0.25	2.83
20230914_KT69	IGF	57	45-64	42.05	female	405.93	1.64	328.8	2.02	0.23	2.25
20230914_KT70	IGF	36	18-44	55.77	male	1188.12	3.77	1200	3.74	0.4	4.13
20230921_KT71	IGF	32	18-44	58.38	male	812.33	5.58	1210.38	3.74	0.65	4.39
20230928_KT72	IGF	39	18-44	9.65	male	1068.42	2.83	662.42	4.57	0.48	5.05
20231012_KT73	IGF	28	18-44	45.92	male	201.1	0.84	144.79	1.17	0.22	1.39
20231012_KT74	IGF	30	18-44	47.98	male	416.81	0.45	70.86	2.65	0.09	2.74
20231102_KT75	IGF	28	18-44	37.55	male	319.48	1.67	207.66	2.58	0.25	2.83
20231116_KT76	IGF	29	18-44	10.18	female	1732.83	5.34	1195.65	7.74	0.65	8.39
20231207_KT77	IGF	40	18-44	88.15	male	1166.06	5.61	1026.13	6.37	0.73	7.1
20231207_KT78	IGF	27	18-44	39.95	male	576.06	1.54	437.81	2.02	0.32	2.34
20231214_KT79	IGF	31	18-44	24.59	female	1939.09	4.94	1047.11	9.15	0.72	9.87
20231221_KT80	IGF	51	45-64	11.22	male	373	1.47	238.72	2.3	0.4	2.7
20231221_KT81	IGF	35	18-44	29.47	male	4837.46	21.42	4111.84	25.2	2.07	27.27
20231221_KT82	IGF	53	45-64	55.73	male	310.05	1.43	294.55	1.51	0.32	1.83
20240104_KT83	IGF	43	18-44	46.91	male	1423.09	4.52	882.31	7.3	1.32	8.62
